# Supplementary material for: Comparative Genomics Identifies Epidermal Proteins Associated with the Evolution of the Turtle Shell
Source: Mol Biol Evol. 2015 Nov 24;33(3):726–37. doi: 10.1093/molbev/msv265 (PMC4760078; doi:10.1093/molbev/msv265)
Supplement: Supplementary Data [file supp_msv265_suppl_data.zip]

Archive with 3 entries (3 files):
- Supplementary_Tables_Holthaus-et-al.pdf
- Beta-keratin-Cp-Gg-alignment.txt
- Supplementary_Figures_Holthaus-et-al.pdf
