# Supplementary material for: Comparative Genomics Identifies Epidermal Proteins Associated with the Evolution of the Turtle Shell
Source: Mol Biol Evol. 2015 Nov 24;33(3):726–37. doi: 10.1093/molbev/msv265 (PMC4760078; doi:10.1093/molbev/msv265)
Supplement: Supplementary Data [file supp_msv265_suppl_data.zip › Beta-keratin-Cp-Gg-alignment.txt]

>CpEDbet1 99 Weight: 1.35
-----------------------------------------------MSCGANLCIDGG-
S--ACGVARPRPCADSCN-QPCVTQCPDSRV---IIYPPPVVVTFPGPILTTFPQESVVE
SVGAPV------------VASGYGGTSGSGAFGVGHGNC---------------------
-------GPCGPC-----------------------------------------------
------------------------------------------
>CpEDbet2 99 Weight: 1.35
-----------------------------------------------MSCSRNVCTAGG-
S--ACGVARPRPFTDSCN-QPCVTRCPDSRV---IIYPPPVVVTFPGPILTTFPQESVVE
SVGAPV------------VASGYGGTSGSGAFGVGHGNR---------------------
-------DLCGPC-----------------------------------------------
------------------------------------------
>GgEDbet 107 Weight: 1.44
-----------------------------------------------MTHSLSPCTDGSP
S--LCGVAVPQPVANSCN-EPCVVQCPDSTV---VIYPPPVVVTIPGPILSTFPQQSTVG
SVGAPE------------VASGLSSAPAPGGLQVSGGARWA-------------------
--RGYPVGSCQPC-----------------------------------------------
------------------------------------------
>CpBetB1 147 Weight: 1.26
-----------------------------------------------MSFNGPQTGAQGS
L--PCGVKCSEPYIATAS-EPCVVKCKDSRV---IIYPPPVVVTFPGPILTTCPQESIVA
SSGPPD------------TGVAES------AARISAAPRVT-------------------
--GSLGPHLDRCPASINIRHEAQYTPKYSYTYSSRWSHPGKS-----------LETTGYS
QTTRNIDRTK--------------------------------
>CpBetB36 159 Weight: 1.20
-----------------------------------------------MSFNGVPCNDQCH
N--PCEVTCPQPIVNSSN-QPCVVSCGDSRV---VIYPPPVVVTFPGPILSTCPQDSIVG
SSAASG------------SRISGS------ASVISSTPGVT-------------------
--GCSKPYAES----VFVRSEPQYTPKYSYTYSSPWIHPGNT-----------SGSGHYR
SSYVQKA--CPRNEEPQQNEKQDAEQCS--------------
>GgBet64-K 163 Weight: 1.20
-----------------------------------------------MSFGAGWYTGPCS
N--PCTVQCPQPLATSCN-EPCVVSCPASRV---IIFPPPVVVTFPGPILTTCPQETVVG
SSAVPD------------GCASAS---------LASVGAEV-------------------
--LCSEPSAER----SIPTPMSQCTPQCSYAFASHWVHPCNR-----------ASYTCYQ
PPENEKEEHIPEKEKPETENIDTTNEDKETPEV---------
>GgBet14-K 130 Weight: 1.33
---------------------------------------------------MATNQLACT
N--PCEAKCPQPLASSSN-EPCVVTCGDSRV---IIYPPPVVVTFPGPILTTYPQQTVVG
SSESAE------------VAQAEP-----------PAAAAL-------------------
--PAEAPPVEKLTPQIITRPEPRCAPKYSYTYSSQWTHPCNS-----------YRSGKRW
AF----------------------------------------
>GgBet57-K 165 Weight: 1.33
-----------------------------------------------MAFYRQPCNYGRP
LL-PCEVTCPQPYTNACS-QPCITSCGDSRA---IVCPPPVVITFPGPILSSCPQESIVG
TSAPLE------------LGSSFGQGNYLEAQSLVGRAAAG-------------------
--RYSYPCHTSRVEFCSLKPCITLPPPSPPR---------PV-----------RNRNRSK
SAASEQAQRCSYQRALPGAGCTLSQPKEQA------------
>GgBet59-K 181 Weight: 1.33
-----------------------------------------------MSCEKTLCTDPCA
AV-G-NVKCPEPCAAACS-EPSVIACPDSRV---IIFPPPVVVTIPGPILTTYPQETIVG
STESAE------------LASVLESGVAI-GSAQKGAECAL-------------------
--PCAEPCATKLVTKCEAPCVAPCPPPCPPPCPAPCPAPCPA-----------PCVPQCV
PQCVPQCEPQCVPQCVPERSYTYSTQWKHPCQRGFCKKL---
>CpBetB6 132 Weight: 1.05
-----------------------------------------------MSSYRQLCNTQCY
A--PCNVTCPRPFVDACN-EPCFTSCGDSSA---VLYPPPVIVRFPGPILATCPQESVVG
SSAPFG------------IGSSLGIGGPYVSGSLGNYGG---------------------
------SYTSGLSARGNGCSYPSSSSQRFTTYRSGSCQPYQT-----------QK-----
------------------------------------------
>CpBetB7 132 Weight: 1.05
-----------------------------------------------MSSYRQLCNTQCY
A--PCNVTCPRPFVDACN-EPCFTSCGDSSA---VLYPPPVIVRFPGPILATCPQESVVG
SSAPFG------------IGSSLGIGGPYVSGSLGNYGG---------------------
------SYTSGLSARGNGCSYPSSSSQRFTTYRSGSCQPYET-----------QK-----
------------------------------------------
>CpBetB8 135 Weight: 1.25
-----------------------------------------------MSFCRDLCKYPSY
P--SCDVTCPQPFVDACN-QPCVTSCGDSSV---VVYPPPVVVRFPGPILATCPQESVVG
SSEPLG------------IGSSFGYRGSYLSGSSYGYKSLY-------------------
--NDRRSYTPGLSSLGRGSSDPCSSRW----LNMYGCGPRQT-----------QQE----
------------------------------------------
>GgBet54-K 124 Weight: 1.28
-----------------------------------------------MSCYKEMISSRCL
P--PCEVTCPQPYADACS-QPCVTSCGDSRA---VVYPPPVVITFPGPILSSCPQESIVG
SSAPAG------------IGSSFGYESSLGYGSSQGSLGSY-------------------
--GYRSPYKYGRSFSSYGYGGYGAGSCRPC------------------------------
------------------------------------------
>GgBet56-K 143 Weight: 1.28
-----------------------------------------------MSSYRQLCNYQCF
T--PCEVACPPPIANAWN-EPCITSCGDSRA---VVYPPPVVITFPGPILSSCPQESIVG
SSAPAG------------VWGSLGYGESYGYRGSLVYGGSQ-------------------
--GSKFSYPYCSQRSS-SYRSRKREPCQTQQEYTCSKSSQET-----------ECKIQTQ
E-----------------------------------------
>GgBet58-K 144 Weight: 1.33
-----------------------------------------------MSYCGDVC-IPYS
S--PCDVTCPPPLARACN-ELCVTSCNDSRA---IVYPPPVVLTFPGPILSSCPQESIVG
STGPLG------------IGVPFGPGGCFGYRGYGNPVGLR-------------------
--GS--LLFGGGYGSGSACNYSRSYSSAYPPVGRGYCGPYSY-----------RLYSQAG
SGPC--------------------------------------
>GgBet55-K 107 Weight: 1.38
-----------------------------------------------MSFWSQQLSSRCL
P--PCEVTCPQPYADACS-QPCVTSCGDSRA---VVYPPPVVITFPGPILSSCPQESIVG
SSAPLG------------LDQPRGLQGSTIYGSSLS------------------------
------SFQQGRSQRYRDCRPC--------------------------------------
------------------------------------------
>CpBetB5 77 Weight: 1.53
-----------------------------------------------MSSYEQLCNTQCY
A--PCNVTCPQPIVDTCN-EPCITSCSDSRA---VVYPPLIVVTFPGTLLSFCPQESVEE
SSAHVG------------IRSS--------------------------------------
------------------------------------------------------------
------------------------------------------
>CpBetB3 197 Weight: 0.74
MFSDEEFFYKNKQPQKPQKGQNPCLPQKKPKPCPPQKVPCTPKPPRCPTYPPYIPPPRPC
PP-QYPSICPQPYIGVWN-EPCVTECGDSTA---VVFAPPVVVNFPGPTLATCPQDSVVG
SSLPRGIIGPYG------PGGSLSSGGAFGTGSSFGSSVSSFSSAGSFGSG---------
--GYGGSGGYLGSGGFLGSGGYCG-SGGWNPCHYGRCGPC--------------------
------------------------------------------
>CpBetB4 197 Weight: 0.74
MFSDEEFWYKSQQPQKPQKGQNPCLPQKKPKPCPPQKVPCTPKPPRCPTYPPYIPPPRPC
PP-QYPSIWPQPYIGVWN-EPCVTECGDSTA---VVFAPPVVVNFPGPTLATCPQDSVVG
SSLPRGIIGPYG------SGGSLGSGGSFGAGSSFGSSVSSFSSGGSFGSG---------
--GYGGSRGFLGSGGYGGSGGYCG-FGGWNPCHYGRCGPC--------------------
------------------------------------------
>CpBetB14 132 Weight: 0.84
-------------------------------------------------MSSSKDLCYPR
PP-CYPDICPNPYVDAWN-EPCVTSCGDSSA---VVYAPPVVVRFPGPILATCPQDSVVG
STLPNL---PYG------YGSPYGGG-------SFGGSVSS----GGAYGG---------
--GYGAGYGG-GYGGLYGYGKGYG-RKCYSS-RFGSCGPC--------------------
------------------------------------------
>CpBetB19 132 Weight: 0.84
-------------------------------------------------MSSSKALCYPR
PP-CYPDICPDPYVDAWN-EPCVTSCGDSSA---VVYAPPVVVRFPGPILATCPQDSIVG
STLPNL---PYG------YGGSYGGG-------SFGGSVGS----RGAYGG---------
--GYGAGYGG-GYGGLYGYGKGYG-RKCYSS-RFGSCGPC--------------------
------------------------------------------
>CpBetB21 132 Weight: 0.84
-------------------------------------------------MSSSKALCYPR
PP-CYPDICPDPYVDAWN-EPCVTSCGDSSA---VVYAPPVVVRFPGPILATCPQDSVVG
STLPNL---PYG------YGGPYGGG-------SFSGSVGS----GVAYGG---------
--GYGAGYGG-GYGGLYGYGKGYG-RKCYSS-RFGSCGPC--------------------
------------------------------------------
>CpBetB15 132 Weight: 0.84
-------------------------------------------------MSSSKALCYPR
PP-CYPDICPDPYVDACN-EPCVTSCGDSSA---VVYAPPVVVRFPGPILATCPQDSVVG
STLPNL---PYG------YGGSYGGG-------SFSVSVGS----GGAYGG---------
--GYGARYGG-GYGGLYGYGKGYG-RKCYSS-RFGSCGPC--------------------
------------------------------------------
>CpBetB16 132 Weight: 0.80
-------------------------------------------------MSSSKALCYPR
PP-CYPDICPDPYVDACN-EPCVTSCGDSSA---VVYAPPVVVRFPGPILATCPQDSVVG
STLPNL---PYG------YGGSYGGG-------SFSGSVGS----GGAYGG---------
--GYGARYGG-GYGGLYGYGKGYG-RKCYSS-RFGSCGPC--------------------
------------------------------------------
>CpBetB17 132 Weight: 0.84
-------------------------------------------------MSSSKALCYPR
PP-CYPDICPDPYVDACN-EPCVTSCGDSSA---VVYAPPVVVRFPGPILATCPQDSVVG
STLPNL---PYG------YGGSYGGG-------SFSGSVGS----GGAYGG---------
--GYGAGYGG-GYGGLYGYGKGYG-RKCYSS-RFGSCGPC--------------------
------------------------------------------
>CpBetB20 132 Weight: 0.87
-------------------------------------------------MSSSKALCYPR
PP-CYPDICPNPYVDACN-EPCVTSCGDSSA---VVYAPPVVVRFPGPILATCPQDSVVG
STLPNL---PYG------YRGSYESG-------SFGGSVGS----RGAYGG---------
--GYGAGYGG-GYGGLYGYGKGYG-RKCYSS-RFGSCGPC--------------------
------------------------------------------
>CpBetB18 132 Weight: 0.90
-------------------------------------------------MSSSKDLCYPR
PS-CYPDICPNPYVDAWN-EPCVTSCGDSSA---VVYAPPVVVRFPGPILSTCPQDSVVG
STLPNL---PYG------YGGSYGAG-------SFGGSVIS----GGAYGG---------
--RYGAGYGG-GYGGLYGYGKGYG-RKCYSS-RFGSCGPC--------------------
------------------------------------------
>CpBetB22 136 Weight: 0.95
-------------------------------------------------MSSSKALCYPR
PP-CYPDICPDPYVDAWN-EPCVTSCGDSSA---VVYAPPVVVRFPGPILATCPQDSVVG
STLPNL---PYG------YRGSYGGG-------SFGGSVGSSGVYGGVYGG---------
--VYGGGYDG-GYGGLCGYGRRYG-RKSYSS-RFGSCGPC--------------------
------------------------------------------
>CpBetB23 132 Weight: 1.00
-------------------------------------------------MSSSKALCYPR
LP-CHPDICPNPYVDAWN-ESCVTSCGDSSA---VVYAPPVVVRFPGPILATCPQDSVVG
STLPNL---PYR------YEGPYGGG-------SFGGSGGS----GRAYGG---------
--RYNVGYGS-RYGDLCGHGRRFG-RKCYSS-RFESCRPC--------------------
------------------------------------------
>CpBetB11 168 Weight: 0.77
-------------------------------------------------MSSCKDLSCRP
SP-CYPDICPDPCVVARN-EPCITSCADSTA---VVYPPPVSVLFPGPILSSSPQHSLVG
STLPAL---PYG------ARGSFGGGALGG-PIGYGSGYGGA----LEGGY---------
--GYGGLSGYGGSYG-YGGLSGYG-GSYGYGGLCGYGGGYG------------GGYGG-L
CGYG--------------RRY---GGRCYSSRRGSCGPC---
>CpBetB12 182 Weight: 0.77
-------------------------------------------------MSSCKDLSCRP
SP-CYPDICPDPCVVARN-EPCITSCADSTA---VVYPPPVSVLFPGPILSSSPQHSVVG
STLPAL---PYR------AGGSFGGGALGG-PIGYGSGYGGA----LEGGY---------
--GYGGLSSYGGSYG-YGGLSGYG-GSYGYGGLCGYGAGYG------------GGYGG-L
CGYGAGYGGGYGGLCGYGRRY---GGRCYSSRRGSCGPC---
>CpBetB13 156 Weight: 0.84
-------------------------------------------------MSSCKDLSCRP
SP-CYPDICPDPCVVARN-EPCITSCADSTA---VVYPPPVSVLFPGPILSSCPQHSLVG
STLPAL---PYR------AGGSFGGGALGG-PIGYGSGYGGA----LEGGY---------
--GYGGLSSYGGSYG-YGGL-------------CGYGGGYG------------GGYGG-L
CGYG--------------RRY---GGRCYSSRRGSCGPC---
>CpBetB28 165 Weight: 0.84
------------------------------------------------------MSCCPP
QD-CIPDICPCPYIDVRN-EPCISSCGDSTA---VVYAPPVVVNFPGPTMATCPQDSFIG
TSLPNM---PVR------AGASYGS----------GGGFSGS----IGSRG---------
--SYGA--GFGGGYG-GGFRGG-----YGGGHGGGYGGGFG------------GGLRC-G
YGGSYGYGGPCGYGRRSQRGITVLGGGYSGSSYGNCGPC---
>CpBetB29 167 Weight: 0.64
------------------------------------------------------MSYCPP
QD-CIPDICPRPYIDVCN-EPCISSCGDSNA---VVFAPPVVVRFPGPTMATCPQDSIVG
SSLPNM---PIR------AGGLYGS----------GGGFSGS----ITSGG---------
--SYGG--GFGGGYS-GGYGGGSS-IVYGGGAGGGYGGGAG------------GGYGA-G
YGGSYGCGGSRGYIRKSYRSIS--GGGYSGFNRGNCGPC---
>CpBetB30 167 Weight: 0.64
------------------------------------------------------MSYCPP
QD-CIPDICPRPYIDVCN-EPCISSCGDSNA---VVFAPPVVVRFPGPTMATCPQDSIVG
SSLPNM---PIR------AGGSYGS----------GGGFSGS----ITSGG---------
--SYGG--GFGGGYS-GGYGGGSS-IVYGGGAGGGYGGGAG------------GGYGA-G
YGGSYGCGGSRGYIRKSYRSIS--GGGYSGFNRGNCGPC---
>CpBetB31 167 Weight: 0.66
------------------------------------------------------MSYCPP
QD-CIPDICPRPYIDVCN-EPCISSCGDSTA---VVFAPPVVVRFPGPTMATCPQDSFVG
SSLPNM---PIR------AGASYGS----------GGGFSGS----ITSGG---------
--SYGG--GLGGGYS-GGYGGGSS-IVYGGGAGGGYGGGAG------------GGYGA-G
YGGSYGCGGSRGYIRKSYRSIS--GGGYSGFNRGNCGPC---
>CpBetB32 172 Weight: 0.67
------------------------------------------------------MSYCPP
QD-CYPDICPRPCIDVRN-EPCISSCGDSTA---VVYAPPVVVRFPGPTMATCPQDSFVG
SSLPNL---PIR------PGGSYGGSISYG-G-GYGGGYGGGNSV-VGSGG---------
--GFGGSTGYGGVYG-GGAGSGYG-GGYGGGAGGGYGG---------------------C
YGGSYGSGGSRGYSKKSYRSIS--GGGYSGVNRGNCVQS---
>CpBetB33 180 Weight: 0.56
------------------------------------------------------MSYCPP
QD-CYPDICPRPCIDVRN-EPCISSCGDSTA---VVYAPPVVVRFPGPTMATCPQDSFVG
SSLPNL---PIR------PGGSYGGSLTYA-G-GYGGGYGGGNSV-VGSGG---------
--GFGGSTGYGGVYG-GGVGGGYG-GGYGGGAGGGYGGGAG------------GGYGG-C
YGGSYGSGGSRGYSKKSYRSIC--GGGYSGVNRGNCGPC---
>CpBetB34 180 Weight: 0.56
------------------------------------------------------MTYCPP
QD-CYPDICPRPCIDVRN-EPCISSCGDSTA---VVFAPPVVVRFPGPTMATCPQDSFVG
SSLPNL---PIR------PGGSYGGSITYG-G-GYGGGYGGGNSV-VGSGG---------
--GFGGSTGYGGVYG-GGVGGGYG-GGYGGGAGGGYGGGAG------------GGYGG-C
YGGSYGSGGSYGYNKKSYRSIS--GGGYCGVKSGNYGPC---
>CpBetB35 195 Weight: 0.64
------------------------------------------------------MSYCPP
QD-CYPDICPRPCIDVRN-EPCISSCGDSTA---VVFAPPVVVRFPGPTMATCPQDSFVG
TSLPNL---PIR------PVGSNGGSISYG-G-GYGGGYGGGNSV-VGSGG---------
--GFGGSTGYGGVYG-GGVGGGYG-GVYGGGVGGGYGGGYGAGVGCGYGGGAAGGYGG-C
YGGSYGSGGSRGYSKKSYRSIS--GGRSSGVKSGNPEKPSME
>CpBetB24 166 Weight: 1.08
--------------------------------------------------MFAEFLCWQP
RP-YCPDICPDPCAYVCN-KPFVTSCGDSNG---VVYAPPDVMRFPGQALTTCPQDSFVG
TVGPRL---FYS------SWGGLGGHAGGGFGGGSWGWYGGGSGGGFRGGY---------
--GGSFRGGYGGRYG-SGYGGGYG-GGYGGGFGSGSGGRFG------------GGLGG-S
YGYGGSYGGNSYANRW--------------------------
>CpBetB25 148 Weight: 0.89
-------------------------------------------------MSPVKDLCCQP
GP-YYPDICPDPCAYVCN-EPCVTTCGDSNA---VVFAPPVVVRFPGPTLATCPQDSFVG
TSLPNF---PYR------LGGGLGGRIGGGLGGGYGGGYGGG------------------
-------------YG-GGSFGGFG-GG----FGGGFGGGIG------------GGYRG-S
YGYGGRYGRNCYANRWECCPW---------------------
>CpBetB26 152 Weight: 0.89
-------------------------------------------------MSPVKDLCYQP
RP-YCPDICPEPCAYVCN-EPCVTTCGDSNA---VVFAPPVVVRFPGPTLATCPQDSFVG
TSLPNF---PYR------LGGGLGGRIGGGLGGGYGGGYGGG------------------
-------------YG-VGSFGGFG-GGSGGGFGGGFGGGIG------------GGYRG-S
YGYGGRYGRNCYANRWECCPW---------------------
>CpBetB27 147 Weight: 0.97
-------------------------------------------------MSPVKDLCCQP
RP-YCPDICPDPCAYVCN-EPCVTSCGDSSA---VVFAPPVVVRFPGPTLATCPQDSFVG
TSLPNF---PYT------PWGGLGGRAGAGLGGGSWSGYGGG------------------
-------------FG-VGAGGGFG-GG----FGGGFGGGFG------------AGYGG-S
YGNWGRYGRRCSYTSYRCPC----------------------
>CpBetB10 198 Weight: 1.21
------------------------------------------------MSSHRQLVSPRC
AT-PWEVTCPQPGANICS-QPCVTSCEDSRV---MVYAPPVVVAFPGPILSTCPQKSITG
SEVPGEMGAYLDLEGHMVLGAHMVSGLPMALGKHMVMKSHLV------------------
---LGDHMVQTTHGSGGSYGHG---GSYSASNSYGARGPYGA----GRFLVFRGSYGSGG
SYSHSRAYTSRLSPLGTGNSCPYSSQRTSMSHYKNCGPY---
>GgBet33 220 Weight: 0.57
-----------------------------------------------------MSDCMES
CR-PYGVSCPQPIAESSN-ELCVQQCPDSRA---VILPPPVVVTVPGPVLTSFPQESIVG
SSGPAGLGGSFSSQSSLGSGGSFGLGGSRGYGNSFGLGGSRVYGSSLGYGSSSGLGGFAG
SWGYGRSFGLGGYGRSQGYGSSSGSGGYGGSQGYGSCLGYGDDMSYGGSLGYGGQYGSSG
FGSCGRSYSSGLS-SCGTGYFLPGAQRWGRSRRGSCGAF---
>GgBet34 214 Weight: 0.57
-----------------------------------------------------MSDCMES
CR-PYGVSCPQPIAESSN-ELCVQQCPDSRA---VILPPPVVVTVPGPVLTSFPQESIVG
SSGPAGLGGSFSSQSSLGSGGSFGLGGSRGYGNSVGLGGSR------GYGSSSGLGGFAG
SWGYGRSFGLGGYGRSQGYGSSSGSGGYGGSQGYGSCLGYGDDMSYGGSLGYGGQYGSSG
FGSCGRSYSSGLS-SCGTGYFLPGAQRWGRSRRGSCGAF---
>GgBet60-K 222 Weight: 0.75
------------------------------------------------MSSGGQLVSSRC
SS-PCEVTCPQPYANVCS-QPCVTSCGDSRA---VVYPPPVVITFPGPILNSWPQESIVG
TSFPTPIGGYSGSLGPSESGGSFGPGGSYGGSSTMGIGGSYGGGFGGSYGGGSSYGGGMG
G-SYGGGFG-GSYGGGSSYGGGMG-GSYGGGRSFGSGGSFGGRRSISSRSCYGGGFGG-G
SSYGGGSYGGGRSFGIGSCYGGSGSSRFRRSSGGSCGYF---
>GgBet61-K 189 Weight: 0.75
-------------------------------------------------------MSSRC
SS-PCEVTCPQPYANVCS-QPCVTSCGDSRA---VVYPPPVVITFPGPILNSCPQESIVG
TSFPAPIGGYS------ESGGSFSSGGSYGG----GIGGSYGGG----------------
S-SYGGGFG-GSYGGGSSYGGGMG-GSYGGGRSFGSGGSFGGRRSISSRSCYGGGFGG-G
SSYGGGSYGGGRSFGIGSCYGGSGSSGFRRSSGGSCGYF---
>GgBet63-K 176 Weight: 1.20
------------------------------------------------------MISFRC
AQ-PCEVSCPQPYTDSRN-EPCVATCGDSRA---IVYAPPVVVTFPGPIISSCPQESIVG
TAIPEIEGGGMGS-----GGGGMGSGGG-------GIGSG--------------------
----------GSYGGGSSYGGGSSYGG-GGSCGIGSHSSGGSYGGVGGGSYGGEGSCGGG
FSRLGGYYRSSFYSGFGRNYF-PFYSRYYRYRYGNCGPF---
>GgBet62-K 176 Weight: 1.25
-----------------------------------------------------MNISSEC
LP-TCEVACTQPYAYSRSLEPCVTSCGDSRA---VVYPPPVVLTFPGPTLASCSQESIVG
TSIPQPYGPAI----------QYGSEESYGMGGSVGTSGN--------------------
----GVSFGDGGVSGMGGYFGSQGSVGYGGMSGMGGSAWCGGVSGMGGSFGKGGSFGFGG
SSRIGSCYSKQSYRSHRGSRFGIYSSF---------------
>CpBetB2 89 Weight: 1.61
-----------------------------------------------------MSCYGLR
NI-PCEVPRPTPAAVTYN-EPCVIQCPDSIF---ESDSPPGIAIIPGPILTTFPHYSVVE
TSPLFD------------TERSFCSERSLGSQGFMNLYN---------------------
------------------------------------------------------------
------------------------------------------
>GgBet15-K 125 Weight: 1.61
-----------------------------------------------------MSPFNEC
CL-PPGVVCPEPFALTSN-ETCVIKYPDTIVDIVEPDSPPYSVIYPGPTLTTFPQQTIVG
TTALFD------------ISNLLGSRGSLGFRGMSGSGTA--------------------
---CNSGLSFFDSGSGNPLSPHFSKPLCFGTCRPT-------------------------
------------------------------------------
>CpBetA1 180 Weight: 0.56
----------------------------------------------------MSCSSLCY
PE-CG-VARPSPVSGSCN-EPCVRQCPDSEV---IIRPSPVVVTIPGPILSNFPQQSEVG
AVGAPV------------VGA--GYGGS-FGLGGLYGYGGH---YGGLYGY---------
--GGLGGYGGR-YGYGGL----SGYGGLCGYGGRY-GYGGLCGYGGRYGYGGLSGYGG--
--LCGYGG--GYGGGYGYGGACGSGVSCHRYLSGSCTPC---
>CpBetA2 170 Weight: 0.54
----------------------------------------------------MSCSSLCY
PE-CG-VARPSPVSGSCN-EPCVRQCPDSEV---IIRPSPVVVTIPGPILSNFPQQSEVG
AVGAPV------------VGA--GYGGS-FGLGGLYGYGGH---YGGLYGY---------
--GGLGGYGGR-YGYGG------GYGGLCGYGGRY-GYGGLSGYGGRYG--------G--
--LCGYGG--GYGGGYGYGGACGSGVSCHRYLSGSCTPC---
>CpBetA6 174 Weight: 0.48
----------------------------------------------------MSCSSLCY
PE-CG-VARPSPVSGSCN-EPCVRQCPDSEV---IIRPSPVVVTIPGPILSNFPQQSEVG
AVGAPV------------VGA--GYGGS-FGLGGLYGYGGH---YGGLYGY---------
--GGLGGYGGR-YGYGG--GYGGGYGGLCGYGGRY-GYGGLSGYGGRYG--------G--
--LCGYGG--GYGGGYGYGGACGSGVSCHRYLSGSCTPC---
>CpBetA7 176 Weight: 0.48
----------------------------------------------------MSCSSLCY
PE-CG-VARPSPVSGSCN-EPCVRQCPDSEV---IIRPSPVVVTIPGPILSNFPQQSEVG
AVGAPV------------VGA--GYGGS-FGLGGLYGYGGH---YGGLYGY---------
--GGLGGYGGH-YGYGGLSGYGGGYGGLCGYGGRY-GYGGLSGYGGRYG--------G--
--LCGYGG--GYGGGYGYGGACGSGVSCHRYLSGSCTPC---
>CpBetA4 166 Weight: 0.57
----------------------------------------------------MSCSSLCY
PE-CG-VARPSPVSGSCN-EPCVRQCPDSEV---IIRPSPVVVTIPGPILSNFPQQSEVG
AVGAPV------------VGA--GYGGS-FGLGGLYGYGGH---YGGLYGY---------
--GGLGGYGGR-YGYGG------GYGGLCGYGGRY-GYGGLSGYGG--------------
--LCGYGG--GYGGGYGYGGACGSGVSCHRYLSGSCTPC---
>CpBetA5 168 Weight: 0.59
----------------------------------------------------MSCSSLCY
PE-CG-VARPSPVSGSCN-EPCVRQCPDSEV---IIRPSPVVVTIPGPILSNFPQQSEVG
AVGAPV------------VGA--GYGGS-FGLGGLYGYGGH---YGGLYGY---------
--GGLGGYGGH-YGYGGL----SGYGGLCGYGGRY-GYGGLSGYGGRYG--------G--
--LCGYGG--GYG----YGGACGSGVSCHRYLSGSCTPC---
>CpBetA9 164 Weight: 0.64
----------------------------------------------------MSCSSLCY
PE-CG-VARPSPVSGSCN-EPCVRQCPDSEV---IIRPSPVVVTIPGPILSNFPQQSEVG
AVGAPV------------VGA--GYGGS-FGFGGLNGYGGH---YGGLYGY---------
--GR--GYGGL-SGYGG------GYGGLCGYGGHY-GYGGLSGYGGRYG--------G--
--LCGYGG--GYG----YGGACGSGVSCHRYLSGSCTPC---
>CpBetO3 182 Weight: 0.69
----------------------------------------------------MTFSSLCY
PE-CG-VARPSPVTGSAN-EPCVRQCPDSEV---VIRPSPVVVTLPGPILSNFPQQSEVA
AVGAPV------------VGA--GFGGS-YGLGGLYGYGGH---YGGLYGL---------
--GRLGGYGGR-YGYGGL----LGNGGYCGYPGLY-GYGRLWGNGGHCGYPGLYGYGG--
--LWGYGGHCGYPGLYGYGGLSGSGVSNHRYLSGSSGPC---
>CpBetO1 146 Weight: 0.71
----------------------------------------------------MTFSSLCY
PE-CG-VARPSPVTGSSN-EPCVRQCPDSEV---VIRPSPVVVTLPGPILSNFPQQSEVA
AVGAPV------------VGA--GFGGS-FGLGGLYGYGGH---YGGLYGL---------
--GRLGGYGGR-YGYGGL----LGYGGHCGYPGLY-GYGGL-------------------
---------------------WGYGGYGRRYLSGYCGPC---
>CpBetO4 146 Weight: 0.71
----------------------------------------------------MTFSSLCY
PE-CG-VARPSPITGSSN-EPCVRQCPDSEV---VIRPSPVVVTLPGPILSNFPQESEVA
AVGAPV------------VGA--GFGGS-YGLGGLYGYGGH---YGGLYGL---------
--GRLGGYGGH-YGYGGL----LGYGGHCGYPGLY-GYGGL-------------------
---------------------WGYGGYGRRYLGGYCGPC---
>CpBetO2 146 Weight: 0.74
----------------------------------------------------MTFSSLCY
PE-CG-VARPSPVTGTCN-EPCVRQCQDSEV---VIRPSPVVVTLPGPILSNFPQQSEVA
AVGAPV------------VGA--GFGGS-FGLGGLYGYGGH---YGGLYGL---------
--GRLGGYGGH-YGYGGL----LGHGGYCGYPGLY-GYGGL-------------------
---------------------WGYGGYGRRYLGGYCGPC---
>CpBetO5 146 Weight: 0.74
----------------------------------------------------MTFSSLCY
PE-CG-VARPSPVTGSSN-EPCVRQCPDSEV---VIRPSPVVVTLPGPILSNFPQESEVA
AVGAPV------------VGA--GFGGS-FGLGGLYGYGGH---YGGLYGL---------
--GRLGGYRGL-YGYGRL----LGHGGYCGYPGLY-GYGGL-------------------
---------------------WGYGGYGRRYLGGYCGPC---
>CpBetO17 145 Weight: 0.71
----------------------------------------------------MTFSSLCY
PE-CG-VARPCPVTGTCN-EPCVRQCQDSEV---VIRPSPVVVTLPGPILSNFPQHSGVG
ALGAPV------------VGP--GFGGS-FGHGG-FGYGGL---YGGLYGL---------
--GGYGGYGGR-YGYGGL----WGHGGYCGYPGLY-GYGGL-------------------
---------------------LGYGGYGRRYLGGRCGPC---
>CpBetO22 145 Weight: 0.69
----------------------------------------------------MTFSSLCY
PE-CG-VARPCPVTGTCN-EPCVRQCQDSEV---VIRPSPVVVTLPGPILSNFPQHSAVG
AVGAPV------------VGP--GFGGS-FGHGG-YGYGGL---YGGLYGL---------
--GGYGGYGGH-YGYGGL----WGHGGYCGYPGLY-GYGGL-------------------
---------------------WGYGGYGRRYLGERCGTC---
>CpBetO23 145 Weight: 0.67
----------------------------------------------------MTFSSLCY
PE-CG-VARPCPVTGTCN-EPCVRQCQDSEV---VIRPSPVVVTLPGPIMSNFPQHSGVG
AVGAPV------------VGP--GFGGS-FGHGG-FGYGGL---YGGLYGL---------
--GGYGGYGGH-YGYGGL----WGHGGYCGYPGLY-GYGGL-------------------
---------------------WGYGGYGRRYLGGRCGTC---
>CpBetO24 145 Weight: 0.67
----------------------------------------------------MTFSSLCY
PE-CG-VARPCPVTGTCN-EPCVRQCQDSEV---VIRPSPVVVTLPGPIMSNFPQHSGVG
AVGAPV------------VGP--GFGGS-FGHGG-FGYGGL---YGGLYGL---------
--GGYGGYGGH-YGYGGL----WGHGGYCGYPGLY-GYGGL-------------------
---------------------WGYGGYGRRYLGGRCGTC---
>CpBetO25 145 Weight: 0.67
----------------------------------------------------MTFSSLCY
PE-CG-VARPCPVTGTCN-EPCVRQCQDSEV---VIRPSPVVVTLPGPIMSNFPQHSGVG
AVGAPV------------VGP--GFGGS-FGHGG-FGYGGL---YGGLYGL---------
--GGYGGYGGH-CGYGGL----WGHGGYCGYPGLY-GYGGL-------------------
---------------------WGYGGYGRRYLGGRCGTC---
>CpBetO20 145 Weight: 0.69
----------------------------------------------------MTFSSLCY
PE-CG-VARPCPVTGTCN-EPCVRQCPDSEV---VIRPSPVVVTLPGPILSNFPQHSAVG
AVGAPV------------VGP--GFGGS-FGHGG-YGYGGL---YGGLYGL---------
--GGYGGYGGH-YGYGGL----WGHGGYCGYPGLY-GYGGL-------------------
---------------------WGYGGYGRRYLGGHCGAW---
>CpBetO21 145 Weight: 0.69
----------------------------------------------------MTFSSLCY
PE-CG-VARPCPVTGTCN-EPCVRQCPDSEV---VIRPSPVVVTLPGPIMSNFPQHSGVG
AVGAPV------------VGP--GFGGS-FGHGG-YGYGGL---YGGLYGL---------
--GGYGGYGGH-YGYGGL----LGHGGYCGYPGLY-GYGGL-------------------
---------------------WGYGGYGRRYLGGRCGTW---
>CpBetO9 139 Weight: 0.74
----------------------------------------------------MTFSSLCY
PE-CG-VARPSPVTGTCN-EPCVRQCQDSEV---VIRPSPVVVTLPGPIMSNFPQHSGVG
AIGAPV------------VGP--GFGGS-FGHGG-FGYGGL---YGGLHGL---------
--GGYGGYGGH-YGYGGL----GGY------LGGY-GYGGL-------------------
---------------------CGSGVSCHRYLSGNCGPC---
>CpBetO10 139 Weight: 0.74
----------------------------------------------------MTFSSLCY
PE-CG-VARPSPVTGTCN-EPCVRQCQDSEV---VIRPSPVVVTLPGPIMSNFPQHSGVG
AVGAPV------------VGP--GFGGS-FGHGG-FGYGGL---YGGLHGL---------
--GGYGGYGGH-YGYAGL----GGY------LGGY-GYGGL-------------------
---------------------CGSGVSCHRYLSGNCGPC---
>CpBetO11 139 Weight: 0.74
----------------------------------------------------MTFSSLCY
PE-CG-VARPSPVTGTCN-EPCVRQCQDSEV---VIRPSPVVVTLPGPIMSNFPQHSGVG
AVGAPV------------VGP--GFGGS-FGHGG-FGYGGL---YGGLYGL---------
--GGYGGYGGH-YGYGGL----GGY------LGGY-GYGGL-------------------
---------------------CGSGVSCHRYLSGNCGPC---
>CpBetO12 139 Weight: 0.74
----------------------------------------------------MTFSSLCY
PE-CG-VARPSPVTGTCN-EPCVRQCQDSEV---VIRPSPVVVTLPGPIMSNFPQHSGVG
AVGAPV------------VGP--GFGGS-FGHGG-LGYGGL---YGGLYGL---------
--GGYGGYGGH-YGYGGL----GGY------LGGY-GYGGL-------------------
---------------------CGSGVSCHRYLSGNCGPC---
>CpBetO13 139 Weight: 0.74
----------------------------------------------------MTFSSLCY
PE-CG-VARPSPVTGTCN-EPCVRQCQDSEV---VIRPSPVVVTLPGPIMSNFPQHSGVG
AVGAPV------------VGP--GFGGS-FGHGG-FGYGGL---YGGLYGL---------
--GGYGGYGGH-YGYAGL----GGY------LGGY-GYGGL-------------------
---------------------CGSGLSCHRYLSGNCGPC---
>CpBetO14 139 Weight: 0.74
----------------------------------------------------MTFSSLCY
PE-CG-VARPSPVTGTCN-EPCVRQCQDSEV---VIRPSPVVVTLPGPIMSNFPQHSGVG
AVGAPV------------VGP--GFGGS-FGRGG-FGYGGL---YGGLYGL---------
--GGYGGYGGH-YGYGGL----GGY------LGGY-GYGGL-------------------
---------------------CGSGLSCHRYLSGNCGPC---
>CpBetO15 145 Weight: 0.71
----------------------------------------------------MTFSSLCY
PE-CG-VARPSPVTGTCN-EPCVRQCQDSEV---VIRPSPVVVTLPGPIMSNFPQHSGVG
AVGAPV------------VGP--GFGGS-FGHGG-FGYGGL---YGGLYGL---------
--GGYGGYGGH-YGYGGL----GGYGGLGGYLGGY-GYGGL-------------------
---------------------CGSGVSCHRYLSGNCGPC---
>CpBetO16 145 Weight: 0.71
----------------------------------------------------MTFSSLCY
PE-CG-VARPSPVTGTCN-EPCVRQCQDSEV---VIRPSPVVVTLPGPIMSNFPQHSGVG
AVGAPV------------VGP--GFGGS-FGHGG-FGYGGL---YGGLYGL---------
--GGYGGYGGH-YGYGGL----GGYGGLGGYLGGY-GYGGL-------------------
---------------------CGSGVSCHRYLSGNCGPC---
>CpBetO28 141 Weight: 0.75
----------------------------------------------------MISSSLCY
PE-CG-VARPCPVTGTCN-EPCVRQCQDSEV---VIRPSPVVVTLPGPILSNFPQHSAVG
ALGAPV------------VGP--GFGGS-FGHGG-YGYGGL---YGGLYGL---------
--GGYGGYGGR-YGYGGL----YGFGG----LGGY-GYGGL-------------------
---------------------CGSRLSCHRYLSGNCGPC---
>CpBetO29 141 Weight: 0.75
----------------------------------------------------MISSSLCY
PE-CG-VARPCPVTGTCN-EPCVRQCQDSEV---VIRPSPVVVTLPGPILSNFPQHSAVG
AVGAPV------------VGP--GFGGS-FGHGG-FGYGGL---YGGLYGL---------
--GGYGGYGGR-YGYGGL----YGFGG----LGGY-GYGGL-------------------
---------------------CGSRLSCHRYLSGNCGPC---
>CpBetO18 140 Weight: 0.84
----------------------------------------------------MTFSSLCY
PE-CG-VARPCPVTGTCN-EPCVRQCQDSEV---VIRPSPVVVTLPGPILSNFPQHSAVG
ALGAPV------------VGP--GFGGS-FGHGALYGYGGL---YGGWCGL---------
--GGYGGYCGP-YGYG----------GLGGYLGCY-GYGGI-------------------
---------------------CGSGVSCHRYLSGSCGPC---
>CpBetO19 146 Weight: 0.84
----------------------------------------------------MTFSSLCY
PE-CG-VAQPCPVTGTCN-EPCVRQCQDSEV---VIRPSPVVVTLPGPIMSHYTQESVVG
ALGAPV------------VGP--GFGGS-FGHGGLYGYGGR---YSGWYGL---------
--GGYGGYCGP-YGYGSL----GGYGGLGGYVGGY-GYGGI-------------------
---------------------CGSGVSCHRYLSGSCGTC---
>CpBetO26 135 Weight: 0.90
----------------------------------------------------MTFSSLCY
PE-CG-VARPCPVTGTCN-EPCVRQCPDSEV---VIRPSPVVVTLPGPIMSNFPQHSGVG
AVGAPV------------VGP--GFGGS-FGHGG-FGYGGL---YGGLYGL---------
--GGYGGYGGH-YGYGGI----IGPWGILRLPGSL-WLRGI-------------------
---------------------MGIWGIWP-------------
>CpBetO27 135 Weight: 0.90
----------------------------------------------------MTFSSLCY
PE-CG-VARPCPVTGTCN-EPCVRQCQDSEV---VIRPSPVVVTLPGPIMSNFPQHSGVG
AVGAPV------------VGP--GFGGS-FGHGG-YGYGGL---YGGLYGL---------
--GGYGGYGGH-YGYGGL----WGHGGYRGYPGLY-GYGGV-------------------
---------------------MGIWGIWP-------------
>CpBetO6 122 Weight: 1.02
----------------------------------------------------MTFSSLCY
PE-CG-VARPSPVTGSCN-EPCVRQCQDSQV---VIRPSPVVVTLPGPIMSNFPQHSAVG
AVGAPV------------VGA--GFGGS-YGLGGLNGSGGQ---YGGLSGL---------
--GGYGGYGGL-CGSGV-----SCHRYLSGSGGLC-------------------------
------------------------------------------
>CpBetO7 122 Weight: 1.02
----------------------------------------------------MTFSSLCY
PE-CG-VARPSPVTGSCN-EPCVRQCQDSQV---VIRPSPVVVTLPGPIMSNFPQHSAVG
TVGAPV------------VGA--GFGGS-YGLGGLNGSGGQ---YGGLSGL---------
--GGYGGYGGL-CGSGV-----SCHRYLSGSCGPC-------------------------
------------------------------------------
>CpBetO8 122 Weight: 1.03
----------------------------------------------------MTFSSLCY
PE-CG-VAQPSPVTGSCN-EPCVRQCPDSQV---VIRPSPVVMTLPGPILSNFPQHSVVG
AVGAPV------------VGA--GFGGS-YGLGGLNGSGGH---YGGWSGL---------
--GGYGGYGGL-SGSGV-----SYHRYLSGSCGPC-------------------------
------------------------------------------
>CpBetA10 121 Weight: 1.16
----------------------------------------------------MSCSSMCY
PE-CG-VTRPSPVSGSCN-EPCVRQCPDSEV---IIRPSPVVVTIPGPILSNFPQQSRVG
AIGAPV------------VGP--GYGAS-FSLGGLYGSGSC---YGGLYSY---------
--GILYGYGGL-GGYRGWL---WGIRSLWGIM----------------------------
------------------------------------------
>GgBet1-C 132 Weight: 0.90
----------------------------------------------------MSCSSLCA
PA-CG-VATPTPLADSCN-EPCVRQCPDSTV---VIQPPATVVTFPGPILSSAPQYAAVG
SAGVPA------------VGS--GMGGT-FGRGA--GFGG----YGGLGGY---------
--GGFYGLGGY-----------GGYGGYGGF-GSC-GYGG--------------------
------------------------WRRGLSYLSGSCGPC---
>GgBet3-C 129 Weight: 0.90
----------------------------------------------------MSCSSLCA
PA-CG-VATPAPLADSCN-EPCVRQCPDSTV---VIQPPATVVTFPGPILSSFPQNAVVG
SAGVPA------------VGS--GMGGT-FGRGA--GFGG----YGGLGGY---------
--GGFYGLGGY-----------GGYGG---F-GSC-GYGG--------------------
------------------------WRRGLSYLSGSCGPC---
>GgBet4-C 129 Weight: 0.90
----------------------------------------------------MSCSSLCA
PA-CG-VATPTPLANSCN-EPCVRQCPDSTV---VIQPPATVVTFPGPILSSFPQNAAVG
SAGVPA------------IGS--GMGGT-FGRGA--GFGG----YGGLGGY---------
--GGFYGLGGY-----------GGYGG---F-GSC-GYGG--------------------
------------------------WRRGLSYLSGSCGPC---
>GgBet11-C 129 Weight: 0.92
----------------------------------------------------MSCSSLCA
PA-CG-VATPTPLADSCN-EPCVRQCPDSTV---VIQPPATVVTFPGPILSSSPQYAAVG
SAGVPA------------VGS--GMGGT-FGRGA--GIGG----YGGLGGY---------
--GGLYGLGGY-----------GGYGG---F-GSC-GYGG--------------------
------------------------WRRGHRYLSGSCGPC---
>GgBet2-C 138 Weight: 0.82
----------------------------------------------------MSCSSVCA
PA-CG-VATPTPLADSCN-EPCVRQCPDSTV---VIQPPATVVTFPGPILSSFPQNAVVG
SAGVPA------------VGS--GMGGT-FGRSV--GYGG----YGGFGGY---------
--GGLGGYGGY-GGFYGL----GGYGGYGGF-GSC-GYGG--------------------
------------------------WRRGHRYLSGSCGPC---
>GgBet5-C 138 Weight: 0.82
----------------------------------------------------MSCSSLCA
PA-CG-VATPAPLADSCN-EPCVRQCPDSTV---VIQPPATVVTFPGPILSSFPQNAVVG
SAGVPA------------VGS--GLGGT-FGRSA--GYGG----YGGFGGY---------
--GGLGGYGGY-GGFYGL----GGYGGYGGF-GSC-GYGG--------------------
------------------------WRRGHRYLSGSCGPC---
>GgBet8-C 138 Weight: 0.82
----------------------------------------------------MSCSSVCA
PA-CG-VATPTPLADSCN-EPCVRQCPDSTV---VIQPPATVVTFPGPILSSFPQNAVVG
SAGVPA------------VGS--GMGGT-FGRSA--GFGG----YGGLGGY---------
--GGLGGYGGY-GGFYGL----GSYGGYGGY-GSC-GYGG--------------------
------------------------WSRGHRYLSGNCGPC---
>GgBet7-C 135 Weight: 0.82
----------------------------------------------------MSCSSVCA
PA-CG-VATPTPLADSCN-EPCVRQCPDSTV---VIQPPATVVTFPGPILSSFPQNAVVG
SAGVPA------------VGS--GMGGT-FGRSA--GYGG----YGGFGGY---------
--GGLGGYGG----FYGL----GGYGGYGGF-GSC-GYGG--------------------
------------------------WRRGHRYLSGSCGPC---
>GgBet9-C 135 Weight: 0.82
----------------------------------------------------MSCSSLCA
PA-CG-VATPAPLADSCN-EPCVRQCPDSTV---VIQPPATVVTFPGPILSSFPQNAVVG
SAGVPA------------VGS--GLGGT-FGRSA--GYGG----LGGFGGY---------
--GGLGGYGG----FYGL----GGYGGYGGF-GSC-GYGG--------------------
------------------------WRRGHRYLSGSCGPC---
>GgBet6-C 135 Weight: 0.84
----------------------------------------------------MSCSSLCA
PA-CG-VATPTPLADSCN-EPCVRQCPDSTV---VIQPPATVVTFPGPILSSFPQNAVVG
SAGVPA------------VGS--GMGGT-FGRGA--GFGG----YGGLGGY---------
--GG---LGGY-GGYGGF----YGLGGYGGF-GSC-GYGG--------------------
------------------------WSRGHRYLSGNCGPC---
>GgBet10-C 138 Weight: 0.84
----------------------------------------------------MSCSSLCA
PA-CG-VATPAPLADSCN-EPCVRQCPDSTV---VIQPPATVVTFPGPILSSFPQNAVVG
SAGVPA------------VGS--GMGGT-FGRGA--GFGG----YGGLGGY---------
--GGYGGLGGY-GGYGGF----YGLGGYGGY-GSC-GYGG--------------------
------------------------WSRGHRYLSGNCGPC---
>GgBet13-C 135 Weight: 0.90
----------------------------------------------------MSCSSLCA
PA-CG-VATPTPLADSCN-EPCVRQCPDSTV---VIQPPATVVTFPGPILSSFPQNAAVG
SAGVPA------------VGS--GMGGT-FGRGA--GFGG----YGGLGGY---------
--GGFYGLGGY-G---GL----GGYGGYGGF-GSC-GYGG--------------------
------------------------FGRGYRSLLGSCGPC---
>GgBet12-C 129 Weight: 0.97
----------------------------------------------------MSCSSLCA
PA-CG-VATPTPLADSCN-EPCVRQCPDSTV---VIQPPATVVTFPGPILSSSPQYAAVG
SAGVPT------------VGS--GMGGT-FGRSA--GFGG----YGGLGGY---------
--GGYGGLGG--------------YGGYGGF-GSC-GYGG--------------------
------------------------FGRGYRSLGGSCGPC---
>GgBet49-S 156 Weight: 0.82
----------------------------------------------------MSCYDLCP
TN-IGGISRPQPIADSGN-EPCVRQCPDSTT---VIQPPPVVVTFPGPILSSFPQDSVVG
SSGAPI------------FGG--S---S-LGY------GGSSLGYRGLYGY---------
--G--GSSLGY-GGLYGYGSSSLGYGGLYGYGGSSLGYGGLYGYGRSY------------
----------------GSGYCSPYSYRYNRYRRGSCGPC---
>GgBet50-S 162 Weight: 0.82
----------------------------------------------------MSCYDLCP
TN-IGGISRPQPIADSGN-EPCVRQCPDSTT---VIQPPPVAVTFPGPILSSFPQDSVVG
SSGAPV------------FGG--S---S-LGYRGLYGYGGSSLGYGGLYGY---------
--G--GSSLGY-GGLYGYGGSSLGYGGLYGYGGSSLGYGGLYGYGRSY------------
----------------GSGYCSPYSYRYNRYRRGSCGPC---
>GgBet51-S 160 Weight: 0.87
----------------------------------------------------MSCYDLCS
TT-TGGISCPQPIADSCN-EPCVRQCPDSTT---VIQPPPVAITFPGPILSSFPQQAVVG
SSGAPV------------LGG--SGGSS-VGIGGLYGYGGSSLGYGGLYGY---------
--G--GSSLGY-GGLYGLGSYG-GYGGLYG--GSSLGYRGLYGYGRSY------------
----------------GSGYCSPY--RYNRFRRGSCGPC---
>GgBet52-S 163 Weight: 0.87
----------------------------------------------------MSCYDLCS
TT-TGGISCPQPIADSCN-EPCVRQCPDSTT---VIQPPPVAVTFPGPILSSFPQQAVVG
SSGAPV------------LGG--SGGSS-LGYGGLYGYGGSSLGYGGLYGL---------
--GSYGGYGGY-GGLYGASSLG--YGGLYG--GSCLGYGGLYGYGRSY------------
----------------GSSYCSPYSYRYSRYRRGSCGPC---
>CpBetA3 118 Weight: 1.23
----------------------------------------------------MSCSSLCY
PE-CG-VARTSPDSGSCN-ELCVRQCPDSEV---IIRPSPVVVTIPGPILSNFPYRGHYG
RLYCYG------------GLG--GYGGH-YGYGGLCGYRGR-YGYGGLCGY---------
--RGRYGYGGL-SGYGG------HYGGLCD------------------------------
------------------------------------------
>CpBetA8 106 Weight: 1.23
----------------------------------------------------MSCSSRCY
PE-CG-VARPSPVSGSCN-ELCVRQCPDSEV---IIRPSPVVVTIPGQILSNFPYGGHYG
RLYGYG------------GLG--GYGGH-YGYGGLCGYGGR-YGYGGL------------
------------SGYGG------HYGGLCD------------------------------
------------------------------------------
>GgBet35-S 119 Weight: 1.00
----------------------------------------------------MSCYDLCP
PK-TS-VAVPQPIAESCN-ELCARQCPDSTA---FIQPPPVVVTFPGPILSSFPQQAVVG
SSGAPA------------FGGSLGLGGL-YGAGATQGSGGL-CTFGRPYV----------
------------SPACSP--LPRYSKKLWDNCGPC-------------------------
------------------------------------------
>GgBet36-S 121 Weight: 0.95
----------------------------------------------------MSCYDLCP
PK-TS-VAVPQPIAESCN-ELCARQCPDSTA---FIQPPPVVVTFPGPILSSFPQQAVVG
SSGAPA------------FGGSLGLGGL-YGAGATQGSGGL-CTFGRPYV----------
------------SPACSPCPLPRYSRKLWDTCGPC-------------------------
------------------------------------------
>GgBet37-S 121 Weight: 0.95
----------------------------------------------------MSCYDLCP
PK-TS-VAVPQPIAESCN-ELCARQCPDSTA---FIQPPPVVVTFPGPILSSFPQQAVVG
SSGAPA------------FGGSLGLGGL-YGAGATQGSGGL-CTFGRPYV----------
------------SPACSPCPLPRYSRKLWDTCGPC-------------------------
------------------------------------------
>GgBet38-S 121 Weight: 0.95
----------------------------------------------------MSCYDLCP
PK-TS-VAVPQPIAESCN-ELCARQCPDSTA---FIQPPPVVVTFPGPILSSFPQQAVVG
SSGAPA------------FGGSLGLGGL-YGAGATQGSGGL-CTFGRPYV----------
------------SPACSPCPLPRYSRKLWDTCGPC-------------------------
------------------------------------------
>GgBet39-S 121 Weight: 0.95
----------------------------------------------------MSCYDLCP
PK-TS-VAVPQPIAESCN-ELCARQCPDSTA---FIQPPPVVVTFPGPILSSFPQQAVVG
SSGAPA------------FGGSLGLGGL-YGAGATQGSGGL-CTFGRPYV----------
------------SPACSPCPLPRYSRKLWDTCGPC-------------------------
------------------------------------------
>GgBet45-S 121 Weight: 0.95
----------------------------------------------------MSCYDLCP
PK-TS-VAVPQPIAESCN-ELCARQCPDSTA---FIQPPPVVVTFPGPILSSFPQQAVVG
SSGAPA------------FGGSLGLGGL-YGAGATQGSGGL-CTFGRPYV----------
------------SPACSPCPLPRYSRKLWDTCGPC-------------------------
------------------------------------------
>GgBet43-S 121 Weight: 0.95
----------------------------------------------------MSCYDLCP
PK-TS-VAVPQPIAESCN-ELCARQCPDSTA---FIQPPPVVVTFPGPILSSFPQQAVVG
SSGAPA------------FGGSLGLGGL-YGAGATQGSGGL-CTFGRPYV----------
------------SPACSPCPLPRYSRKLWDNCGPC-------------------------
------------------------------------------
>GgBet46-S 121 Weight: 0.95
----------------------------------------------------MSCYDLCP
PK-TS-VAVPQPIAESCN-ELCARQCPDSTA---FIQPPPVVVTFPGPILSSFPQQAVVG
SSGAPA------------FGGSLGLGGL-YSAGATQGSGGL-CTFGRPYV----------
------------SPACSPCPLPRYSRKLWDTCGPC-------------------------
------------------------------------------
>GgBet41-S 121 Weight: 0.95
----------------------------------------------------MSCYDLCP
PK-TS-VAVPQPIAESCN-ELCARQCPDSTA---FIQPPPVVVTFPGPILSSFPQQAVVG
SSGAPA------------FGGSLGLGGL-YGAGATQGSGGL-CTFGRPYV----------
------------SPACSPCALPRYSRKLWDTCGPC-------------------------
------------------------------------------
>GgBet48-S 121 Weight: 0.95
----------------------------------------------------MSCYDLCP
PK-TS-VAVPQPIAESCN-ELCARQCPDSTA---FIQPPPVVVTFPGPILSSFPQQAVVG
SSGAPA------------FGGSLGLGGL-YGAGATQGSGGL-CTFGRPYV----------
------------SPACSPCALPRYSRKLWDTCGPC-------------------------
------------------------------------------
>GgBet40-S 121 Weight: 0.95
----------------------------------------------------MSCYDLCP
PK-TS-VAVPQPIAESCN-ELCARQCPDSTA---FIQPPPVVVTFPGPILSSFPQQAVVG
SSGAPA------------FGGSLGLGGL-YGAGATQGSGGL-CTFGRPYV----------
------------SPACSPCPLPRYSRKFWNTCGPC-------------------------
------------------------------------------
>GgBet42-S 121 Weight: 0.95
----------------------------------------------------MSCYDLCP
PK-TS-VAVPQPIAESCN-ELCARQCPDSTA---FIQPPPVVVTFPGPILSSFPQQAVVG
SSGAPA------------FGGSLGLGGL-YGAGATQGSGGL-CTFGRPYV----------
------------SPACSPCPLPRYSRKFWNTCGPC-------------------------
------------------------------------------
>GgBet47-S 121 Weight: 0.95
----------------------------------------------------MSCYDLCP
PK-TS-VAVPQPIAESCN-ELCARQCPDSTA---FIQPPPVVVTFPGPILSSFPQQAVVG
SSGAPA------------FGGSLGLGGL-YGAGATQGSGGL-CTFGRPYV----------
------------SPACSPCPLPRYSRKFWNTCGPC-------------------------
------------------------------------------
>GgBet44-S 121 Weight: 0.97
----------------------------------------------------MSCYDLCP
PK-TS-VAVPQPIAESCN-ELCARQCPDSTA---FIQPPPVVVTFPGPILSSFPQQAVVG
SSGAPA------------FGGSLGLGGL-YGAGATQGSGGL-CTFGRRYA----------
------------SPACSPCPLPRYSRKFWNTCGPC-------------------------
------------------------------------------
>GgBet53-S 131 Weight: 1.18
----------------------------------------------------MSCYDLCP
TT-SS-IACPQPIANSCN-EACVRQCPDSTA---LIQPPPVVVTFPGPILSSFPQQAVVG
SSGAPA------------FGGSLGLGGL-YGSRGSYGIGSS-FGYGAQYGY---------
--GSSALSTLG-SGFCSPFSSRRYSRILRGNCGPC-------------------------
------------------------------------------
>GgBet16-F 97 Weight: 1.21
----------------------------------------------------MSCFDLC-
-----RPCGPTPLANSCN-EPCVRQCQDSRV---VIEPSPVVVTLPGPILSSFPQNTAVG
SSASAA------------VGNILSAEGVPIS-GG-FGISGLGGRFSGRRCL---------
--PY--------------------------------------------------------
------------------------------------------
>GgBet17-F 98 Weight: 1.18
----------------------------------------------------MSCFDLC-
-----RPCGPTPLANSCN-EPCVRQCQDSRV---VIEPSPVVVTLPGPILSSFPQNTAVG
SSTSAA------------VGSILSEEGVPISSGG-FGLSGLGGRFSGRRCL---------
--PY--------------------------------------------------------
------------------------------------------
>GgBet28-F 98 Weight: 1.18
----------------------------------------------------MSCFDLC-
-----RPCGPTPLANSCT-EPCVRQCQDSRV---VIQPSPVVVTLPGPILSSFPQNTAVG
SSTSAA------------VGSILSEEGVPISSGG-FGISGLGSRFSGRRCL---------
--PY--------------------------------------------------------
------------------------------------------
>GgBet27-F 98 Weight: 1.18
----------------------------------------------------MSCYDLC-
-----RPCGPTPLANSCN-EPCVRQCQDSRV---VIQPSPVVVTLPGPILSSFPQNTAVG
SSTSAA------------VGSILSEEGVPISSGG-FGISGLGSRFSSRRCL---------
--PY--------------------------------------------------------
------------------------------------------
>GgBet24-F 98 Weight: 1.16
----------------------------------------------------MSCFDLC-
-----RPCGPTPLANSCN-EACVRQCQDSRV---VIQPSPVVVTLPGPILSSFPQNTAVG
SSTSAA------------VGSILSEEGVPISSGG-FGISGLGSRFSGRRCL---------
--PC--------------------------------------------------------
------------------------------------------
>GgBet25-F 98 Weight: 1.16
----------------------------------------------------MSCFDLC-
-----RPCGPTPLANSCN-EPCVRQCQDSRV---VIQPSPVVVTLPGPILSSFPQNTAVG
SSTSAA------------VGSILSEEGVPISSGG-FGISGLGSRFSGRRCL---------
--PC--------------------------------------------------------
------------------------------------------
>GgBet26-F 98 Weight: 1.16
----------------------------------------------------MSCYDLC-
-----RPCGPTPLANSCN-EPCVRQCQDSRV---VIQPSPVVVTLPGPILSSFPQNTAVG
SSTSAA------------VGSILSQEGVPISSGG-FGISGLGSRFSGRRCL---------
--PC--------------------------------------------------------
------------------------------------------
>Gg1_FK1 98 Weight: 1.16
----------------------------------------------------MSCFDLC-
-----RPCGPTPLANSCN-EPCVRQCQDSRV---VIQPSPVVVTLPGPILSSFPQNTAVG
SSTSAA------------VGSILSQEGVPISSGG-FGFSGLGGRFSGRRCL---------
--PC--------------------------------------------------------
------------------------------------------
>GgBet18-F 98 Weight: 1.16
----------------------------------------------------MSCFDLC-
-----RPCGPTPLANSCN-EPCVRQCQDSRV---VIQPSPVVVTLPGPILSSFPQNTAVG
SSTSAA------------VGSILSEEGVPISSGG-FGISGLGSRFSGRRYL---------
--PC--------------------------------------------------------
------------------------------------------
>GgBet23-F 98 Weight: 1.16
----------------------------------------------------MSCFDLC-
-----RPCGPTPLANSCN-EPCVRQCQDSRV---VIQPSPVVVTLPGPILSSFPQNTAVG
SSTSAA------------VGSILSQEGVPISSGG-FGISGLGSRFSGSRYL---------
--PC--------------------------------------------------------
------------------------------------------
>GgBet22-F 98 Weight: 1.16
----------------------------------------------------MSCFDLC-
-----RPCGPTPLANSCN-EPCVRQCQDSRV---VIQPSPVVVTLPGPILSSFPQNTAVG
SSTSAA------------VGSILSEEGVPISSGG-FGISGLGSRISGSRYL---------
--PC--------------------------------------------------------
------------------------------------------
>GgBet19-F 98 Weight: 1.20
----------------------------------------------------MSCFSLC-
-----SPCGPTPLANSCN-EVCVRQCQASRV---VIQPSSVVVTLPGPILSSFPQNTAVG
SSTSAA------------VGSILSQEGVPISSGG-FGISGLGSHISGSRYP---------
--PC--------------------------------------------------------
------------------------------------------
>GgBet20-F 98 Weight: 1.20
----------------------------------------------------MSCFSLC-
-----SPCGPTPLANSCN-EVCVRQCQASRV---VIQPSPVVVTLPGPILSSFPQNTAVG
SSTSAA------------VGSILSQEGVPISSGG-FGISGLGSHISGSRYP---------
--PC--------------------------------------------------------
------------------------------------------
>GgBet21-F 98 Weight: 1.21
----------------------------------------------------MSCFSLC-
-----SPCGPTPLANSCN-EACVRQCQDSRV---VIQPSPVVVTLPGPILSSFPQNTAVG
SSTSAA------------VGSILSEEGVPISSGG-FGISGLGSRISGSRYL---------
--PC--------------------------------------------------------
------------------------------------------
>Gg27_FK1 101 Weight: 1.12
----------------------------------------------------MSCYSQCV
P---CRPCGPTPLASSCN-EPCVRQCQNSNV---VIEPSPVVVTLPGPILSSFPQNTVVG
SSTSAA------------VGSILSSEGVPITSGG-FDLSGFGSRYCGRRCP---------
--PC--------------------------------------------------------
------------------------------------------
>Gg27_FK12 101 Weight: 1.12
----------------------------------------------------MSCYSQCV
P---CRPCGPTPLASSCN-EPCVRQCQNSNV---VIEPSPVVVTLPGPILSSFPQNTVVG
SSTSAA------------VGSILSSEGVPITSGG-FDLSGFGSRYCGRRCP---------
--PC--------------------------------------------------------
------------------------------------------
>Gg27_FK7 101 Weight: 1.12
----------------------------------------------------MSCYSQCV
P---CRPCGPTPLASSCN-EPCVRQCQNSNV---VIEPSPVVVTLPGPILSSFPQNTVVG
SSTSAA------------VGSILSSEGVPITSGG-FDLSGFGSRYCGRRCP---------
--PC--------------------------------------------------------
------------------------------------------
>Gg27_FK2 101 Weight: 1.12
----------------------------------------------------MSCYSQCV
P---CRPCGPTPLASSCN-EPCVRQCQNSNV---VIEPSPVVVTLPGPILSSFPQNTVVG
SSTSAA------------VGSILSSEGVPITSGG-FDLSGFGSRYCGRRCP---------
--PC--------------------------------------------------------
------------------------------------------
>Gg27_FK5 101 Weight: 1.12
----------------------------------------------------MSCYSQCV
P---CRPCGPTPLASSCN-EPCVRQCQNSSV---VIEPSPVVVTLPGPILSSFPQNTVVG
SSTSAA------------VGSILSSEGVPITSGG-FDLSGFGSRYCGRRCP---------
--PC--------------------------------------------------------
------------------------------------------
>Gg27_FK9 101 Weight: 1.12
----------------------------------------------------MSCYSQCV
P---CRPCGPTPLASSCN-EPCVRQCQNSTI---VIEPSPVVVTLPGPILSSFPQNTVVG
SSTSAA------------VGSILSSEGVPITSGG-FDLSGFGSRYCGRRCP---------
--PC--------------------------------------------------------
------------------------------------------
>Gg27_FK15 101 Weight: 1.12
----------------------------------------------------MSCYSQCV
P---CRPCGPTPLASSCN-EPCVRQCQNSTI---VIEPSPVVVTLPGPILSSFPQNTVVG
SSTSAA------------VGSILSSEGVPITSGG-FDLSGFGSRYCGRRCP---------
--PC--------------------------------------------------------
------------------------------------------
>Gg27_FK30 101 Weight: 1.12
----------------------------------------------------MSCYSQCV
P---CRPCGPTPLASSCN-EPCVRQCQNSTI---VIEPSPVVVTLPGPILSSFPQNTVVG
SSTSAA------------VGSILSSEGVPITSGG-FDLSGFGSRYCGRRCP---------
--PC--------------------------------------------------------
------------------------------------------
>Gg27_FK26 101 Weight: 1.12
----------------------------------------------------MSCYSQCV
P---CRPCGPTPLASSCN-EPCVRQCQNSTI---VIEPSPVVVTLPGPILSSFPQNTVVG
SSTSAA------------VGSILSSEGVPITSGG-FDLSGFGSRYCGRRCP---------
--PC--------------------------------------------------------
------------------------------------------
>Gg27_FK18 101 Weight: 1.12
----------------------------------------------------MSCYSQCV
P---CRPCGPTPLASSCN-EPCVRQCQNSTI---VIEPSPVVVTLPGPILSSFPQNTVVG
SSTSAA------------VGSILSSEGVPITSGG-FDLSGFGSRYCGRRCP---------
--PC--------------------------------------------------------
------------------------------------------
>Gg27_FK23 101 Weight: 1.12
----------------------------------------------------MSCYSQCV
P---CRPCGPTPLASSCN-EPCVRQCQNSTI---VIEPSPVVVTLPGPILSSFPQNTVVG
SSTSAA------------VGSILSSEGVPITSGG-FDLSGFGSRYCGRRCP---------
--PC--------------------------------------------------------
------------------------------------------
>Gg27_FK27 101 Weight: 1.12
----------------------------------------------------MSCYSQCV
P---CRPCGPTPLASSCN-EPCVRQCQNSTI---VIEPSPVVVTLPGPILSSFPQNTVVG
SSTSAA------------VGSILSSEGVPITSGG-FDLSGFGSRYCGRRCP---------
--PC--------------------------------------------------------
------------------------------------------
>Gg27_FK22 101 Weight: 1.13
----------------------------------------------------MSCYSQCV
P---CRPCGPTPLASSCN-EPCVRQCQNSNV---VIEPSPVVVTLPGPILSSFPQNTVVG
SSTSAA------------VGSILSSEGVPITSGG-FDLSGFGSRYCGRRCQ---------
--PC--------------------------------------------------------
------------------------------------------
>Gg27_FK19 101 Weight: 1.13
----------------------------------------------------MSCYSQCV
P---CRPCGPTPLASSCN-EPCVRQCQNSTI---VIEPSPVVVTLPGPILSSFPQNTVVG
SSTSAA------------VGSILSSEGVPITSGG-FDLSGFGSRYCGRRCL---------
--PC--------------------------------------------------------
------------------------------------------
>Gg27_FK25 101 Weight: 1.13
----------------------------------------------------MSCYSQCV
P---CRPCGPTPLASSCN-EPCVRQCQNSTI---VIEPSPVVVTLPGPILSSFPQNTVVG
SSTSAA------------VGSILSSEGVPITSGG-FDLSGFGSRYCGRRCL---------
--PC--------------------------------------------------------
------------------------------------------
>Gg27_FK20 101 Weight: 1.13
----------------------------------------------------MSCYSQCV
P---CRPCGPTPLASSCN-EPCVRQCQNSTI---VIEPSPVVVTLPGPILSSFPQNTVVG
SSTSAA------------VGSILSSEGVPITSGG-FDLSGFGSRYCGRRCQ---------
--PC--------------------------------------------------------
------------------------------------------
>Gg27_FK28 101 Weight: 1.13
----------------------------------------------------MSCYSQCV
P---CRPCGPTPLASSCN-EPCVRQCQNSTI---VIEPSPVVVTLPGPILSSFPQNTVVG
SSTSAA------------VGSILSSEGVPITSGG-FDLSGFGSRYCGRRCN---------
--PC--------------------------------------------------------
------------------------------------------
>Gg27_FK13 101 Weight: 1.13
----------------------------------------------------MSCYSQCQ
P---CRPCGPTPLASSCN-EPCVRQCQNSTI---VIEPSPVVVTLPGPILSSFPQNTAVG
SSTSAA------------VGSILSSEGVPITSGG-FDLSGFGSRYCGRRCP---------
--PC--------------------------------------------------------
------------------------------------------
>Gg27_FK42 101 Weight: 1.13
----------------------------------------------------MSCYSQCL
P---CRPCGPTPLASSCN-EPCVRQCQNSNV---IIEPSPVVVTLPGPILSSFPQNTAVG
SSTSAA------------VGSILSSEGVPITSGG-FDLSGFGSRYCGRRCF---------
--PC--------------------------------------------------------
------------------------------------------
>Gg27_FK37 101 Weight: 1.15
----------------------------------------------------MSCYSQCV
P---CRPCGPTPLASSCN-EPCVRQCQNSNV---IIEPSPVVVTLPGPILSSFPQNTVVG
SSTSAA------------VGSILSCQGVPITSGG-FNLSSFGSRYCGRRCP---------
--PC--------------------------------------------------------
------------------------------------------
>Gg27_FK32 101 Weight: 1.16
----------------------------------------------------MSCYTQCV
P---CRPCGPIPLASSCN-EPCVRQCQPSTI---VIQPSPVVVTLPGPILSSFPQNTVAG
SSTSAA------------VGSILSSEGVPITSGG-FDLSGFSSHYCGRRCP---------
--PC--------------------------------------------------------
------------------------------------------
>Gg27_FK3 101 Weight: 1.12
----------------------------------------------------MSCCDQCQ
P---CQPCGPTPLASSCN-EPCVRQCQNSTI---IIQPSPVVVTLPGPILSSFPQNTAVG
SSTSAA------------VGSILSSEGVPITSGG-FDLSCISNRYCGRRCN---------
--PC--------------------------------------------------------
------------------------------------------
>Gg27_FK16 101 Weight: 1.12
----------------------------------------------------MSCCDQCQ
P---CQPCGPTPLASSCN-EPCVRQCQNSTI---VIQPSPMVVTLPGPILSSFPQNTAVG
SSTSAA------------VGSILSSEGVPITSGG-FDLSCISNRYCGRRCN---------
--PC--------------------------------------------------------
------------------------------------------
>Gg27_FK11 101 Weight: 1.12
----------------------------------------------------MSCCDQCQ
P---CQPCGPTPLASSCN-EPCVRQCQNSTI---VIEPSPVVVTLPGPILSSFPQNTAVG
SSTSAA------------VGSILSSEGVPITSGG-FDISCISNRYCGRRCN---------
--PC--------------------------------------------------------
------------------------------------------
>Gg27_FK29 101 Weight: 1.12
----------------------------------------------------MSCCDQCQ
P---CQPCGPTPLASSCN-EPCVRQCQNSTI---VIEPSPVVVTLPGPILSSFPQNTAVG
SSTSAA------------VGSILSSEGVPITSGG-FDLSCISNRYCGRRCN---------
--PC--------------------------------------------------------
------------------------------------------
>Gg27_FK21 101 Weight: 1.12
----------------------------------------------------MSCCDQCQ
P---CQPCGPTPLASSCN-EPCVRQCQNSTI---VIQPSPVVVTLPGPILSSFPQNTAVG
SSTSAA------------VGSILSSEGVPITSGG-FDLSCISNRYCGRRCT---------
--PC--------------------------------------------------------
------------------------------------------
>Gg27_FK24 101 Weight: 1.12
----------------------------------------------------MSCCDQCQ
P---CQPCGPTPLASSCN-EPCVRQCQNSTI---VIQPSPVVVTLPGPILSSFPQNTAVG
SSTSAA------------VGSILSSEGVPITSGG-FDLSCISNRYCGRRCT---------
--PC--------------------------------------------------------
------------------------------------------
>Gg27_FK8 101 Weight: 1.13
----------------------------------------------------MSCCDQCQ
P---CQPCGPTPLASSCN-EPCVRQCQNSTI---IIQPSPVVVTLPGPILSSFSQNTAVG
SSTSAA------------VGSILSSEGVPITSGG-FDLSCISNRYCGRRCN---------
--PC--------------------------------------------------------
------------------------------------------
>Gg27_FK14 101 Weight: 1.13
----------------------------------------------------MSCCDQCQ
P---CQPCGPTPLASSCN-EPCVRQCQNSTI---VIQPSPVVVTLPGPILSSFPQNTAVG
SSTSAA------------VGSILSSEGVPITSGS-FDLSCISNHYCGRRCN---------
--PC--------------------------------------------------------
------------------------------------------
>Gg27_FK31 101 Weight: 1.12
----------------------------------------------------MSCCDQCQ
P---CQPCGPTPLASSCN-EPCVRQCQPSTI---VIQPSPVVVTLPGPILSSFPQNTAVG
SSTSAA------------VGSILSSEGVPITSGG-FDLSCISNRYCGRRCN---------
--PC--------------------------------------------------------
------------------------------------------
>Gg27_FK33 101 Weight: 1.12
----------------------------------------------------MSCCDQCV
P---CQPCGPTPLASSCN-EPCVRQCQPSTI---VIQPSPVVVTLPGPILSSFPQNTAVG
SSTSAA------------VGSILSSEGVPITSGG-FDLSCISSRYCGRRCT---------
--PC--------------------------------------------------------
------------------------------------------
>Gg27_FK34 101 Weight: 1.12
----------------------------------------------------MSCCDQCV
P---CQPCGPTPLASSCN-EPCVRQCQPSTI---VIQPSPVVVTLPGPILSSFPQNTAVG
SSTSAA------------VGSILSSEGVPITSGG-FDLSCISNRYCGRRCN---------
--PC--------------------------------------------------------
------------------------------------------
>Gg27_FK35 101 Weight: 1.12
----------------------------------------------------MSCCDQCV
P---CQPCGPTPLASSCN-EPCVRQCQPSTI---VIQPSPVVVTLPGPILSSFPQNTAVG
SSTSAA------------VGSILSSEGVPITSGG-FDLSCISSRYCGRRCN---------
--PC--------------------------------------------------------
------------------------------------------
>Gg27_FK36 101 Weight: 1.12
----------------------------------------------------MSCCDQCV
P---CQPCGPTPLASSCN-EPCVRQCQPSTI---VIQPSPVVVTLPGPILSSFPQNTAVG
SSTSAA------------VGSILSSEGVPITSGG-FDLSCISSRYCGRRCN---------
--PC--------------------------------------------------------
------------------------------------------
>Gg27_FK6 101 Weight: 1.15
----------------------------------------------------MSCCDQCQ
P---CQPCGPTPLASSCN-EPCVRQCQNSTI---VIEPSPVVVTLPGPILSSFPQNTAVG
CSTSAA------------VGSILSSEGVPITSGG-FDLSCISNRYCGRRCN---------
--PR--------------------------------------------------------
------------------------------------------
>Gg27_FK38 101 Weight: 1.13
----------------------------------------------------MSCCDQCV
P---CQPCGPTPLASSCN-EPCVRQCQDSTI---VIEPSPVVVTLPGPILSSFPQNTAVG
SSTSAA------------VGSILSCQGVPITSGG-FDLSCISNRYCGRRCT---------
--PC--------------------------------------------------------
------------------------------------------
>Gg27_FK39 101 Weight: 1.13
----------------------------------------------------MSCCNPCV
P---CQPCGPTPLASSCN-EPCVRQCQDSTI---VIEPSPVVVTLPGPILSSFPQNTAVG
SSTSAA------------VGSILSCQGVPITSGG-FDLSCISSRYCGRRCT---------
--PC--------------------------------------------------------
------------------------------------------
>Gg27_FK40 101 Weight: 1.13
----------------------------------------------------MSCCNPCV
P---CRPCGPTPLASSCN-EPCVRQCQDSII---AIEPSPVVVILPGPILSSFPQNTVVG
SSTSAA------------VGSILSCQGVPITSGG-FDLSCISNRYCGRRCT---------
--PC--------------------------------------------------------
------------------------------------------
>Gg27_FK41 101 Weight: 1.13
----------------------------------------------------MSCCNPCV
P---CRPCGPTPLASSCN-EPCVRQCQDSII---AIEPSPVVVILPGPILSSFPQNTVVG
SSTSAA------------VGSILSCQGVPITSGG-FDLSCISNRYCGRRCT---------
--PC--------------------------------------------------------
------------------------------------------
>Gg27_FK10 101 Weight: 1.18
----------------------------------------------------MSCCDQCQ
P---CPPCGPTPLASSCN-EPCVRQCQNSTI---IIQPSPMVVTLHGPILSFFPQKTAVG
SSTSAA------------VGSILSCQGVPITSGG-FDLSCVSNCYCGRRCP---------
--PC--------------------------------------------------------
------------------------------------------
>Gg27_FK43 104 Weight: 1.13
----------------------------------------------------MSCYDQCL
PRLPCQPCGPTLLANSCN-ESCVRQCQDSNV---FLQPSPVVVTLPGPIISSFPQNTAVG
SSTSAA------------VGSILSSEGVPISSGG-FGLSGFGSRLCGRRCF---------
--PC--------------------------------------------------------
------------------------------------------
>Gg27_FK44 104 Weight: 1.13
----------------------------------------------------MSCYDQCL
PRLPCQPCGPTLLANSCN-ESCVRQCQDSNV---FIQPSPVVVTLPGPILSSFPQNTAVG
SSTSAA------------VGSILSSEGVPISSGG-FGLSGFGSRLCGRRCF---------
--PC--------------------------------------------------------
------------------------------------------
>Gg27_FK45 104 Weight: 1.13
----------------------------------------------------MSCYDQCL
PRLPCQPCGPTLLANSCN-ESCVRQCQDSNV---FIQPSPVVVTLPGPILSSFPQNTAVG
SSTSAA------------VGSILSSEGVPISSGG-FGLSGFGSRLCGRRCF---------
--PC--------------------------------------------------------
------------------------------------------
>Gg27_FK46 104 Weight: 1.13
----------------------------------------------------MSCYDQCL
PRLPCQPCGPTPLANSCN-EPCVRQCQDSNV---FIQPSPVVVTLPGPILSSFPQNTAVG
SSTSAA------------VGSILSSEGVPISSGG-FGLSGLGSRYGGRRCF---------
--PC--------------------------------------------------------
------------------------------------------
>Gg27_FK47 104 Weight: 1.13
----------------------------------------------------MSCYDQCL
PRLPCQPCGPTPLANSCN-EPCVRQCQDSNV---FIQPSPVVVTLPGPILSSFPQNTAVG
SSTSAA------------VGSILSSEGVPISSGG-FGLSGLGSRYGGRWCF---------
--PC--------------------------------------------------------
------------------------------------------
>Gg2_FK1 98 Weight: 1.20
----------------------------------------------------MSCSDLC-
-----RPCGPTPLANSCN-EPCVRQCQDSQV---VIQPPAVVVTLPGPILSSFPQNTAVG
SSSSAA------------VGSELSAQGVAISSGG-FGFGGLGCFNGWRARY---------
--PC--------------------------------------------------------
------------------------------------------
>Gg2_FK3 98 Weight: 1.20
----------------------------------------------------MSCSNLC-
-----RPCGPTPLANSCN-EPCVRQCQDSQV---VIQPSTVVVTLPGPILSSFPQNTAVG
SSSSAA------------VGSELSAQGVAISSGG-FGFGGLGCFNGWRARY---------
--PC--------------------------------------------------------
------------------------------------------
>Gg2_FK7 98 Weight: 1.20
----------------------------------------------------MSCSDLC-
-----RPCGPTPLANSCN-EPCVRQCQDSQV---VIQPSTVVVTLPGPILSSFPQNTAVG
SSSSAA------------VGSELSAQGVAISSGG-FGFGGLGCFNGWRARY---------
--PC--------------------------------------------------------
------------------------------------------
>Gg2_FK6 98 Weight: 1.20
----------------------------------------------------MSCYDLC-
-----RPCGPTPLANSCN-EPCVRQCQDSQV---VIQPSTVVVTLPGPILSSFPQNTAVG
SSSSAA------------VGSELSAQGVAISSGG-FGYGGLGCFNGWRARY---------
--PC--------------------------------------------------------
------------------------------------------
>Gg2_FK4 94 Weight: 1.26
----------------------------------------------------MSCSNLC-
-----HPCGPTPLANSCN-EPCVRQCQDSQV---VIQPSTVVVTLPGPILSSFPQNTAVG
SSSSAA------------VGSELSAQGVAISSGG-FCFRGLGCFNGWRA-----------
------------------------------------------------------------
------------------------------------------
>GgBet29-F 116 Weight: 1.15
----------------------------------------------------MSCYERCP
S----MFCSPTPLANSCN-EACVRQCQDSTV---VIQPSPVVVTLPGPILSSFPQNTTVG
SSASAA------------VGSALSAGGVPISSGSSLGFGSLGYPGLGSGYS---------
--RPYRCYNTYRSGFNGPC-----------------------------------------
------------------------------------------
>GgBet31-F 116 Weight: 1.15
----------------------------------------------------MSCYDLCA
P----TPCGPTPLANSCN-EPCVRQCQDSTV---VIQPSPVVVTLPGPILSSFPQNTTVG
SSASAA------------VGSALSAGGVPISSGSSLGFGSLGYPGLGSGYS---------
--RPYRRYNTYRSGFNGPC-----------------------------------------
------------------------------------------
>GgBet30-F 116 Weight: 1.18
----------------------------------------------------MSSNDLCA
P----TPCGPTPLANSCN-EPCAQQCQESTY---IIQPPSMVVTLPGPILSSFPQNTAVG
SSTSAA------------VGSTLSSEGVPITSGSSLGFGSLGYPSLGSGYS---------
--RPNRRYNTYRSGFNGPC-----------------------------------------
------------------------------------------
>GgBet32-F 114 Weight: 1.21
----------------------------------------------------MSCYDLCA
P----TPCGPTPLANSCT-EPCVRQCQDSTY---IIQPSPVVVTLPGPILSSFPQNTTVG
SSASAA------------VGDVLSAAGVPISSGSSSGLGSLGYSGLGGLYG---------
--RFYRRYN--RRGSCGPC-----------------------------------------
------------------------------------------
>Gg6_BKJ 109 Weight: 1.31
----------------------------------------------------MSCYSPCQ
T----AACGPAPLANSCN-EPCVLRCADSSV---AIQPPPVVVTLPGPILSSFPQSTAVG
STASAA------------VGSSLSAGSVPIGAGGSLGLGGFGWSGLGRGLC---------
--GTLGRGNLLC------------------------------------------------
------------------------------------------
>Gg7_FK1 98 Weight: 1.36
----------------------------------------------------MSCYDLCL
P----ASCSPRPLATSCN-EPCYRRCWDSTT---VIQPPTVVVTLPGPILSSYPQSTTVG
STASAA------------VGSYLRCCGVPVASGGTRGLGKGALLCLGGGL----------
------------------------------------------------------------
------------------------------------------
>Gg10_FK1 105 Weight: 1.28
----------------------------------------------------MSCRRPCV
PS-PCGASGPTPLASSCS-EPCVAHCADSTV---VIEASPVVVTLPVPILTSFPQSTAVG
SSLSAA------------VGSSLSTAGVPISSGGSSGLEGSGLCLPRPCSS---------
--FNC-------------------------------------------------------
------------------------------------------
>Gg10_FK2 105 Weight: 1.28
----------------------------------------------------MSCCRPCV
PS-PCGASGPTPLASSCS-EPCVARCADSTV---AIQASPVVVTLPGPILTSFPQNTAVG
SSLSAA------------VGSSLSTAGIPISSGGSLGLGGSGLCLPRPRCS---------
--FNC-------------------------------------------------------
------------------------------------------
>Gg10_FK3 114 Weight: 1.53
-------------MLLHQETQEVVLVQQASSTSKICCQSFQLSPELCLPQREMSCCRPCV
PS-PCGASGPTPLASSCS-EPCVARCADSTV---FIEASPVVVTLPGPILTSFPQSTAVG
SSLSAA------------VGSSLS------------------------------------
------------------------------------------------------------
------------------------------------------
